# Supplementary material for: Sleep Deprivation Disrupts Acquisition of Contextual Fear Extinction by Affecting Circadian Oscillation of Hippocampal-Infralimbic proBDNF
Source: eNeuro. 2019 Oct 16;6(5):ENEURO.0165-19.2019. doi: 10.1523/ENEURO.0165-19.2019 (PMC6800296; doi:10.1523/ENEURO.0165-19.2019)
Supplement: Extended Data — Supplementary The codes. Download Extended Data 1, ZIP file. [file sup_enu-eN-NWR-0165-19-s01.zip]

Archive with 39 entries (38 files):
- Matlab cripts/
- Matlab cripts/Mat2NlxCSC.m
- Matlab cripts/Mat2NlxCSC.mexw32
- Matlab cripts/Mat2NlxCSC.mexw64
- Matlab cripts/Mat2NlxEV.m
- Matlab cripts/Mat2NlxEV.mexw32
- Matlab cripts/Mat2NlxEV.mexw64
- Matlab cripts/Mat2NlxNRD.m
- Matlab cripts/Mat2NlxNRD.mexw32
- Matlab cripts/Mat2NlxNRD.mexw64
- Matlab cripts/Mat2NlxSpike.m
- Matlab cripts/Mat2NlxSpike.mexw32
- Matlab cripts/Mat2NlxSpike.mexw64
- Matlab cripts/Mat2NlxTS.m
- Matlab cripts/Mat2NlxTS.mexw32
- Matlab cripts/Mat2NlxTS.mexw64
- Matlab cripts/Mat2NlxVT.m
- Matlab cripts/Mat2NlxVT.mexw32
- Matlab cripts/Mat2NlxVT.mexw64
- Matlab cripts/Nlx2MatCSC.m
- Matlab cripts/Nlx2MatCSC.mexw32
- Matlab cripts/Nlx2MatCSC.mexw64
- Matlab cripts/Nlx2MatEV.m
- Matlab cripts/Nlx2MatEV.mexw32
- Matlab cripts/Nlx2MatEV.mexw64
- Matlab cripts/Nlx2MatNRD.m
- Matlab cripts/Nlx2MatNRD.mexw32
- Matlab cripts/Nlx2MatNRD.mexw64
- Matlab cripts/Nlx2MatSpike.m
- Matlab cripts/Nlx2MatSpike.mexw32
- Matlab cripts/Nlx2MatSpike.mexw64
- Matlab cripts/Nlx2MatTS.m
- Matlab cripts/Nlx2MatTS.mexw32
- Matlab cripts/Nlx2MatTS.mexw64
- Matlab cripts/Nlx2MatVt.m
- Matlab cripts/Nlx2MatVT.mexw32
- Matlab cripts/Nlx2MatVT.mexw64
- Matlab cripts/ReleaseNotes.txt
- codes.txt
