# Supplementary material for: Sleep Deprivation Disrupts Acquisition of Contextual Fear Extinction by Affecting Circadian Oscillation of Hippocampal-Infralimbic proBDNF
Source: eNeuro. 2019 Oct 16;6(5):ENEURO.0165-19.2019. doi: 10.1523/ENEURO.0165-19.2019 (PMC6800296; doi:10.1523/ENEURO.0165-19.2019)
Supplement: Extended Data — Supplementary The codes. Download Extended Data 1, ZIP file. [file sup_enu-eN-NWR-0165-19-s01.zip › codes.txt]

% this script copies timestamps and interspike intervals to Excel
doc = GetActiveDocument()

Neuron_Number = 1
% choose a neuron
res = Dialog(doc, Neuron_Number, "Select Neuron", "neuron")
 
% get the neuron variable
Neuron_Var = GetVar(doc, Neuron_Number, "neuron")
name = GetName(Neuron_Var)
numberOfSpikes = GetSpikeCount(Neuron_Var)

% set headers in Excel worksheet
SetExcelCell(name, "A1", "Timestamp")
SetExcelCell(name, "B1", "Interval")

for i = 2 to numberOfSpikes
	% copy timestamps to column A
	SetExcelCell(name, "A"+NumToStr(i), NumToStr(Neuron_Var[i]))
	% copy intervals to column B
	SetExcelCell(name, "B"+NumToStr(i), NumToStr(Neuron_Var[i] - Neuron_Var[i-1]))
end


% this script filters all the neurons in a file using a user-selected
% interval filter
% several useful concepts are presented:
% 1) how to use Dialog function to let user select an interval filter
% 2) how to store an array of strings
% 3) how to generate document variable names in a script
% 4) how to change variable type from Event to Neuron

% retrieve the reference to active document
doc = GetActiveDocument()

% initialize a variable invervalIndex and make it numeric
intervalIndex = 1

% let the user choose an interval filter 
res = Dialog(doc, intervalIndex, "Select Interval Filter", "interval") 

% get the reference to selected interval filter
intervalFilter = GetVar(doc, intervalIndex, "interval")

% get the name of the selected filter variable
filterName = GetVarName(doc, intervalIndex, "interval")

Trace("user selected:", filterName)

numNeurons = GetVarCount(doc, "neuron")
% store neuron names in a string
% otherwise, when we loop over neurons,
% we may try to filter already filtered ones
neuronsList = ""
for i = 1 to numNeurons
    neuronsList = neuronsList + GetVarName(doc, i, "neuron") + ","
end

for i = 1 to numNeurons
    % extract neuron name from neuron list
	neuronName = GetField(neuronsList, i)
    Trace(neuronName)
    
	% run IntervalFilter operation
	doc.temp = IntervalFilter(GetVarByName(doc, neuronName), intervalFilter)
    
	% by default, IntervalFilter creates an event variable
    % we need to make the result a neuron type variable
    SetNeuronType(doc, doc.temp, 1)
    
	% we cannot directly create a document variable with dynamically generated name
	% the workaround is to create a variable with some temporary name and then rename it
    Rename(doc, doc.temp, filterName + "_" + neuronName )
end 
